# Supplementary material for: Image Tracing of Inflammatory Intestinal Organoids via Computational Clearing
Source: Nanomaterials (Basel). 2026 May 19;16(10):629. doi: 10.3390/nano16100629 (PMC13209662; doi:10.3390/nano16100629)
Supplement: Supplementary file 1 [file nanomaterials-16-00629-s001.zip]

Archive with 1 entries (1 files):
- nanomaterials-4225391-supplementary.pdf
